# Supplementary material for: Ptch2 Deficiency Triggers Lipoma Formation and Adipogenic Transcriptome Reprogramming in Nile tilapia (Oreochromis niloticus)
Source: Animals (Basel). 2026 Jan 28;16(3):405. doi: 10.3390/ani16030405 (PMC12896722; doi:10.3390/ani16030405)
Supplement: Supplementary file 1 [file animals-16-00405-s001.zip › Table S1.xlsx]

## Sheet: Sheet1
Primer name	Sequence (5'-3')	Purpose
ptch2-RT-PCR-F1	ATGGCCTCGGATCGCGGGGT	RT-PCR
ptch2-RT-PCR-R1	CAGACAGTCTCCTGTCCGCT
ptch2-RT-PCR-F2	AGCGGACAGGAGACTGTCTG
ptch2-RT-PCR-R2	GGCTTCCACAAAGTCGCTGG
ptch2-RT-PCR-F3	CCAGCGACTTTGTGGAAGCC
ptch2-RT-PCR-R3	CTAGCAGTCTTTGGGTGCCT
dgat2-qPCR-F	TGCTGGCTGATAGCTGCCATTTA	qPCR
dgat2-qPCR-R	TACGTCCACACTGTCCAGTTC
scd-qPCR-F	TAGGAGCCTTTTACGGCGTG
scd-qPCR-R	GCAGTGACTCCTAACGCACT
fadsd6-qPCR-F	CAAAAGGCATCCAGGAGGGT
fadsd6-qPCR-R	ATGCACAAACTTAGGATCAGGA
fabp4a-qPCR-F	GGAAGATGATTTCCAGCGACAA
fabp4a-qPCR-R	TGGTCGTCCACCGTCACTAT
lpl-qPCR-F	TCAGACCTTGAATCCAACACCA
lpl-qPCR-R	ACACGATGTCGGTGTAGTCG
slc27a4-qPCR-F	GGAAGCGGAGGATGGAACTT
slc27a4-qPCR-R	GGCGCCTGACATTCAGTTTC
fasn-qPCR-F	TGAGTCCAGTAACCTGGAGGA
fasn-qPCR-R	CGTTCCTCTTTGGAAGACCGT
acaca-qPCR-F	TGAAATGGGCTTCGACCACA
acaca-qPCR-R	GGTCAATACGCCTGCGATCT
acsbg2-qPCR-F	GTGCTGCTCGCTCATTTACAC
acsbg2-qPCR-R	CTTGCTGGTGGAGTAAGCGG
acsl3-qPCR-F	CTGCCTTGGGACAAGAGAGG
acsl3-qPCR-R	GTCCTTGTAGGAGAGCCAGC
elovl6-qPCR-F	TTCGAGAGACAGTTCAACGAGG
elovl6-qPCR-R	CCGAGGATACAGGCAGCATAG
F, forward primer; R, reverse primer
